# Supplementary material for: Early Parenting Interactions and First-Time Mothers’ Postnatal Depression and Parental Competence
Source: Eur J Investig Health Psychol Educ. 2024 Apr 6;14(4):963–75. doi: 10.3390/ejihpe14040063 (PMC11049342; doi:10.3390/ejihpe14040063)
Supplement: Supplementary file 1 [file ejihpe-14-00063-s001.zip]

Archive with 1 entries (1 files):
- ejihpe-2878180-supplementary.pdf
